# Supplementary material for: The safety and efficacy of hybrid ablation for the treatment of atrial fibrillation: A meta-analysis
Source: PLoS One. 2018 Jan 3;13(1):e0190170. doi: 10.1371/journal.pone.0190170 (PMC5752005; doi:10.1371/journal.pone.0190170)
Supplement: S4 File — (ZIP) [file pone.0190170.s005.zip]

Archive with 4 entries (3 files):
- S5 File. Raw data in Stata software/
- S5 File. Raw data in Stata software/S5 File. Raw data in Stata software_perioperative complications.dta
- S5 File. Raw data in Stata software/S5 File. Raw data in Stata software_sinus rhythm with AAD:redo.dta
- S5 File. Raw data in Stata software/S5 File. Raw data in Stata software_sinus rhythm without AAD.dta
